# Supplementary material for: Land-use/cover conversion affects soil organic-carbon stocks: A case study along the main channel of the Tarim River, China
Source: PLoS One. 2018 Nov 15;13(11):e0206903. doi: 10.1371/journal.pone.0206903 (PMC6237329; doi:10.1371/journal.pone.0206903)
Supplement: S1 Table — (XLSX) [file pone.0206903.s001.xlsx]

## Sheet: Soil bulk density
	Soil bulk density(g/cm3)
SL								FL:forest land
Samples	0-5cm	5-15cm	15-30cm	30-50cm	50-80cm	80-120cm		SL:shrub land
1	0.97	0.63	1.36	1.52	1.34	1.49		GL:grassland
2	1.17	0.86	0.85	1.39	1.25	1.24		UL:unused land
3	1.33	1.22	1.39	1.06	1.42	1.3
4	0.89	0.9	0.9	1.02	1.2	1.43
5	1.25	1.13	1.13	1.42	1.3	1.28
6	1.37	1.22	1.31	1.28	1.25	1.27
7	1.37	1.35	1.37	1.37	1.48	1.35
8	1.12	1.05	1.29	1.27	1.4	1.48
9	1.3	1.24	1.14	1.24	1.38	1.39
10	1.13	1.13	1.26	1.41	1.32	1.33
UL
Samples	0-5cm	5-15cm	15-30cm	30-50cm	50-80cm	80-120cm
1	1.29	1.17	1.21	1.22	1.46	1.56
2	1.15	1.26	1.27	1.3	1.31	1.31
3	1.22	1.22	1.28	0.99	1.21	1.31
4	1.05	1.35	1.27	1.25	1.24	1.32
5	1.32	1.48	1.4	1.49	1.52	1.53
6	1.31	1.24	1.29	1.24	1.43	1.54
FL
Samples	0-5cm	5-15cm	15-30cm	30-50cm	50-80cm	80-120cm
1	1.28	1.89	1.18	1.83	1.53	1.11
2	0.78	1.79	2.27	1.3	1.84	1.38
3	1.12	2.38	2.3	1.29	2.41	1.12
4	1.02	1.89	2.34	2.32	2.25	1.33
5	1.27	2.32	2.35	1.63	2.32	1.37
6	1.26	1.56	2.2	1.31	2.35	1.6
7	1.19	2.39	2.94	2.24	2.41	1.18
8	1.26	1.81	2.89	1.26	2.2	1.19
9	1	2.57	2.88	1.37	2.36	1.23
10	1.23	1.87	2.32	2.38	2.27	1.1
11	1.19	2.49	2.97	1.92	2.41	1.13
12	1.08	1.82	2.63	1.5	2.12	1.22
13	1.05	1.87	2.36	2.43	2.45	1.3
14	1.02	2.86	2.52	1.33	2.29	1.28
15	1.27	1.85	3.34	2.25	1.87	1.28
16	1.25	2.39	2.59	2.13	2.4	1.27
17	1.24	2.25	3.42	1.93	2.48	1.22
18	1.32	1.77	2.57	2.42	2.53	1.11
19	1.37	2.42	3.26	1.9	3.3	1.28
20	0.88	2.33	3.85	1.28	2.24	1.25
21	1.32	1.92	2.79	2.28	2.34	1.27
22	1.2	3.09	2.55	2.37	2.54	1.36
23	1.06	2.36	2.24	1.22	2.38	1.13
24	1.02	2.3	3.42	2.31	1.89	1.32
25	1.23	1.82	2.83	2.28	2.34	1.2
26	0.74	2.33	3.22	1.85	1.83	1.28
27	1.31	2.89	2.39	1.27	2.13	1.28
28	1.24	2.94	2.76	2.36	1.76	1.37
29	1.09	2.9	3.42	1.37	1.91	1.22
30	1.24	2.32	2.58	1.85	2.32	1.21
GL
Samples	0-5cm	5-15cm	15-30cm	30-50cm	50-80cm	80-120cm
1	0.96	1.18	1.49	1.44	1.16	1.44
2	1.04	1.25	1.67	1.36	1.15	1.62
3	1.02	1.19	1.22	1.12	1.29	1.5
4	1.03	1.26	1.22	1.86	1.25	1.56
5	0.9	1.29	1.2	1.22	1.16	1.42
6	0.89	1.2	1.27	1.58	1.6	1.37
7	1.23	1.26	1.43	1.42	1.48	1.29
8	0.7	1.18	1.3	1.47	1.1	1.6

## Sheet: Soil organic carbon content
	SOC content(g/kg)								Unused land-UL
	Shrub land-SL								SOC content
samples	0-5cm	5-15cm	15-30cm	30-50cm	50-80cm	80-120cm			Samples	0-5cm	5-15cm	15-30cm	30-50cm	50-80cm	80-120cm
1	4.22	3.85	1.92	2.95	1.48	2.49			1	0.84	1.13	1.51	2.13	1.67	0.62
2	5.76	4.23	3.76	3.41	0.87	0.69			2	2.77	3.15	2.09	2.21	1.76	1.76
3	2.16	2.46	2.85	6.06	3.64	2.54			3	0.98	1.21	1.22	2.35	1.72	1.22
4	3	3.14	4.79	2.77	1.52	1.75			4	0.99	1.03	1.31	1.37	1.63	1.37
5	1.63	4.2	2.85	4.07	2.48	1.58			5	0.79	1.45	0.67	1.06	0.59	0.57
6	4.4	3.75	3.07	1.85	1.54	1.19			6	0.92	1.08	1.61	3.61	0.76	0.5
7	2.35	3.49	3.19	2.11	1.84	0.98
8	4.56	5.52	4.7	4.68	4.42	3.4
9	3.85	3.54	3.8	4.43	1.96	1.26
10	2.15	4.74	2.54	2.38	1.81	1.29
									Grassland-GL
	Forestland-FL								Samples	0-5cm	5-15cm	15-30cm	30-50cm	50-80cm	80-120cm
samples	0-5cm	5-15cm	15-30cm	30-50cm	50-80cm	80-120cm			1	9.15	6.72	4.36	5.06	2.87	2.57
1	1.74	1.12	1.81	0.95	1.76	1.05			2	9.08	6.38	3.95	3.81	1.83	2.72
2	3.64	2.49	1.9	3.71	2.51	2.26			3	8.26	5.39	3.86	4.46	2.63	3.13
3	4.39	2.21	2.15	2.51	1.39	2.65			4	9.36	4.46	4.65	4.58	1.56	1.65
4	7.06	3.21	2.31	1.4	3.45	1.32			5	8.36	3.85	5.38	5.08	1.48	1.2
5	2.11	2.09	1.96	2.27	1.21	1.54			6	7.56	3.66	6.35	6.05	1.63	1.41
6	2.82	3.13	4.28	2.46	2.43	2.64			7	8.45	5.66	3.96	5.46	2.43	3.03
7	3.26	1.5	1.85	3.1	3.54	0.52			8	7.68	4.54	4.99	5.18	1.36	1.28
8	1.19	1.55	2.32	1.58	1.07	1
9	3.44	3.42	3.24	1.27	2.16	0.73
10	2.65	2.27	2.57	3.02	1.04	0.58
11	2.55	2.54	3.21	2.03	1.48	0.57			FL:forest land
12	6.82	2.99	1.43	1.36	0.97	1.96			SL:shrub land
13	1.5	0.69	0.57	0.46	0.48	1.39			GL:grassland
14	2.42	0.97	0.61	0.61	0.91	0.72			UL:unused land
15	3.5	0.99	0.64	0.47	0.6	0.93			SOC:soil organic carbon
16	3.51	1.69	0.63	0.56	0.59	0.94
17	2.21	1.98	0.94	0.6	0.49	0.64
18	2.41	1.62	0.72	0.57	0.97	0.59
19	3.07	1.22	1.73	0.51	0.59	0.85
20	7	1.9	0.91	0.7	2.05	0.66
21	4.32	2.26	0.73	0.59	0.77	0.72
22	5.92	3.98	3.66	3.23	0.9	0.59
23	8.25	3.94	3.48	3.05	0.85	1.27
24	3.71	1.9	2.39	0.98	0.64	0.61
25	2.76	5.21	2.39	0.93	0.93	2.38
26	1.99	1.43	1.16	0.74	0.74	0.84
27	1.31	1.18	1.18	0.68	0.68	0.98
28	0.64	0.58	0.8	0.78	0.78	2.12
29	0.59	0.54	0.71	0.58	0.58	1.11
30	0.49	0.51	0.53	0.69	0.69	2.38

## Sheet: Land areas
	Areas(Km2)
land use type	2000a	2010a		FL:forest land
FL	310.12	210.03		SL:shrub land
SL	684.93	5017.01		GL:grassland
GL	1846.35	1370.94		UL:unused land
CL	1075.92	1935.69		CL:cultivated land
UL	17957.5	13340.9		RL: residential and industrial land
RL	18.44	17.05
Conversion of land use	Areas(Km2)	Conversion of land use	Areas(Km2)
FL-SL	92.73	SL-FL	23.56
FL-GL	31.47	GL-FL	32.45
FL-UL	28.89	UL-FL	382.22
SL-GL	128.8	GL-SL	887.9
SL-UL	52.21	UL-SL	3718.19
GL-UL	86.37	UL-GL	689.93

## Sheet: Fig 6
SL-FL	6.1833	FL-SL	-24.337
GL-FL	677.87	FL-GL	-7.2098
UL-FL	874.94	FL-UL	-66.1234
SL-GL	4.2921	GL-SL	-29.5884
UL-SL	1066.38	SL-UL	-14.9738
UL-GL	220.812	GL-UL	-27.6427
FL:forest land
SL:shrub land
GL:grassland
UL:unused land
